# Supplementary material for: An Additive Effect of Promoting Thermogenic Gene Expression in Mice Adipose-Derived Stromal Vascular Cells by Combination of Rosiglitazone and CL316,243
Source: Int J Mol Sci. 2017 May 8;18(5):1002. doi: 10.3390/ijms18051002 (PMC5454915; doi:10.3390/ijms18051002)
Supplement: Supplementary file 1 [file ijms-18-01002-s001.zip]

Archive with 2 entries (2 files):
- Table S2- Top 250 genes differentially expressed between white and beige adipocyte or between white and brite adipocyte.xlsx
- Table S1- qPCR primers used in this study.pdf
