# Supplementary material for: An Additive Effect of Promoting Thermogenic Gene Expression in Mice Adipose-Derived Stromal Vascular Cells by Combination of Rosiglitazone and CL316,243
Source: Int J Mol Sci. 2017 May 8;18(5):1002. doi: 10.3390/ijms18051002 (PMC5454915; doi:10.3390/ijms18051002)
Supplement: Supplementary file 1 [file ijms-18-01002-s001.zip › Table S2- Top 250 genes differentially expressed between white and beige adipocyte or between white and brite adipocyte.xlsx]

## Sheet: white VS RG-induced brite
ID	adj.P.Val	P.Value	t	B	logFC	Fold change	ENTREZ_GENE_ID	Description
22227_at	0.001041	8.93e-07	11.66	6.21	4.154	17.8024	22227	uncoupling protein 1 (mitochondrial, proton carrier)
21906_at	0.00509	2.95e-05	7.66	2.98	2.563	5.90935	21906	otopetrin 1
12865_at	0.00193	2.22e-06	10.48	5.41	2.477	5.56739	12865	cytochrome c oxidase subunit VIIa 1
545541_at	0.007301	7.08e-05	6.85	2.12	1.637	3.11018	545541	predicted gene 5849
13004_at	0.007301	7.14e-05	6.84	2.11	1.619	3.07162	13004	neurocan
57253_at	0.001137	1.04e-06	11.46	6.08	1.581	2.99177	57253	taste receptor, type 2, member 108
20445_at	0.005016	2.51e-05	7.81	3.14	1.519	2.86592	20445	ST6 (alpha-N-acetyl-neuraminyl-2,3-beta-galactosyl-1,3)-N-acetylgalactosaminide alpha-2,6-sialyltransferase 1
78653_at	0.006973	5.98e-05	7	2.29	1.514	2.85601	78653	bolA-like 3 (E. coli)
21884_at	0.003559	9.65e-06	8.79	4.05	1.448	2.7283	21884	fatty acid binding protein 9, testis
319269_at	0.003871	1.18e-05	8.58	3.86	1.414	2.66475	319269	RIKEN cDNA A130040M12 gene
100862127_at	0.002106	3.47e-06	9.94	5	1.39	2.62079	100862127	NA
68550_at	0.006046	4.13e-05	7.34	2.65	1.316	2.48975	68550	transcription elongation factor, mitochondrial
387244_at	0.003113	6.65e-06	9.19	4.4	1.306	2.47255	387244	microRNA let7a-1
93674_at	0.004096	1.53e-05	8.3	3.61	1.268	2.40827	93674	camello-like 3
109280_at	0.004757	2.19e-05	7.95	3.27	1.265	2.40327	109280	solute carrier family 22 (organic cation transporter), member 13b, pseudogene
100039790_at	0.007301	6.81e-05	6.88	2.16	1.265	2.40327	100039790	T cell receptor beta, variable 3
381346_at	0.005852	3.95e-05	7.38	2.7	1.262	2.39828	381346	predicted gene 13194
329470_at	0.006553	5.23e-05	7.12	2.42	1.234	2.35218	329470	1-aminocyclopropane-1-carboxylate synthase (non-functional)
100504429_at	0.005075	2.64e-05	7.76	3.09	1.227	2.3408	100504429	RIKEN cDNA 4930408F14 gene
57275_at	0.007188	6.42e-05	6.94	2.22	1.202	2.30058	57275	lens epithelial protein
50915_at	0.003966	1.32e-05	8.46	3.75	1.148	2.21606	50915	growth factor receptor bound protein 14
107734_at	0.005314	3.33e-05	7.54	2.86	1.143	2.2084	107734	mitochondrial ribosomal protein L30
667114_at	0.003966	1.37e-05	8.42	3.72	1.123	2.17799	667114	predicted gene 8465
100503083_at	0.006337	4.88e-05	7.19	2.49	1.118	2.17046	100503083	predicted gene, 19544
723860_at	0.002712	5.12e-06	9.49	4.64	1.117	2.16895	723860	microRNA 383
76916_at	0.00509	2.88e-05	7.68	3	1.061	2.08638	76916	translocase of inner mitochondrial membrane domain containing 1
723815_at	0.004617	2e-05	8.04	3.36	1.055	2.07772	723815	microRNA 128-2
217779_at	0.003966	1.4e-05	8.4	3.7	1.034	2.04769	217779	LysM, putative peptidoglycan-binding, domain containing 1
70784_at	0.005075	2.6e-05	7.78	3.1	1.034	2.04769	70784	RAS-like, family 12
100526559_at	0.00675	5.54e-05	7.07	2.36	1.033	2.04627	100526559	microRNA 3103
666049_at	0.0063	4.73e-05	7.21	2.52	1.021	2.02933	666049	predicted gene 13080
100504649_at	0.004757	2.18e-05	7.95	3.27	1.014	2.0195	100504649	predicted gene, 20332
74930_at	0.00509	2.95e-05	7.65	2.98	1.013	2.0181	74930	RIKEN cDNA 4930480M12 gene
319160_at	0.005366	3.38e-05	7.52	2.84	0.984	1.97794	319160	histone cluster 1, H4k
100862359_at	0.005496	3.57e-05	7.47	2.79	0.974	1.96428	100862359	predicted gene, 21671
258658_at	0.004096	1.57e-05	8.28	3.59	0.973	1.96292	258658	olfactory receptor 734
258845_at	0.005082	2.68e-05	7.75	3.07	0.963	1.94936	258845	olfactory receptor 1161
11564_at	0.005272	3.22e-05	7.57	2.89	0.941	1.91986	11564	adenylosuccinate lyase
11749_at	0.007301	6.73e-05	6.89	2.17	0.932	1.90792	11749	annexin A6
100503503_at	0.006507	5.11e-05	7.14	2.44	0.927	1.90132	100503503	predicted gene, 19731
66568_at	0.007301	6.91e-05	6.87	2.14	0.926	1.9	66568	RWD domain containing 3
258573_at	0.005401	3.45e-05	7.51	2.83	0.897	1.86219	258573	olfactory receptor 1020
217708_at	0.007215	6.47e-05	6.93	2.21	0.887	1.84933	217708	lin-52 homolog (C. elegans)
630836_at	0.00706	6.25e-05	6.96	2.24	0.884	1.84548	630836	RIKEN cDNA 2010315B03 gene
67801_at	0.006647	5.35e-05	7.1	2.4	0.878	1.83783	67801	plasma membrane proteolipid
259031_at	0.00509	2.94e-05	7.66	2.98	0.876	1.83528	259031	olfactory receptor 1120
211896_at	0.007282	6.62e-05	-6.91	2.19	-0.82	0.566442	211896	DEP domain containing 7
210992_at	0.006973	6.06e-05	-6.99	2.27	-0.902	0.535144	210992	lysophosphatidylcholine acyltransferase 1
72504_at	0.00511	3.04e-05	-7.63	2.95	-0.904	0.534403	72504	TAF4B RNA polymerase II, TATA box binding protein (TBP)-associated factor
74203_at	0.005768	3.84e-05	-7.41	2.72	-0.905	0.534033	74203	eukaryotic translation initiation factor 4E nuclear import factor 1
21929_at	0.005143	3.08e-05	-7.61	2.94	-0.936	0.52268	21929	tumor necrosis factor, alpha-induced protein 3
21413_at	0.007301	6.94e-05	-6.87	2.14	-0.946	0.51907	21413	transcription factor 4
12642_at	0.00511	3e-05	-7.64	2.96	-0.952	0.516915	12642	cholesterol 25-hydroxylase
70998_at	0.004995	2.42e-05	-7.85	3.17	-0.953	0.516557	70998	PHD finger protein 6
14676_at	0.00509	2.91e-05	-7.67	2.99	-0.998	0.500694	14676	guanine nucleotide binding protein, alpha 15
16180_at	0.007301	7.15e-05	-6.84	2.11	-1.017	0.494143	16180	interleukin 1 receptor accessory protein
17035_at	0.006285	4.59e-05	-7.24	2.55	-1.021	0.492775	17035	latexin
74718_at	0.007282	6.63e-05	-6.91	2.19	-1.025	0.49141	74718	sorting nexin 16
53418_at	0.005771	3.87e-05	-7.4	2.71	-1.03	0.48971	53418	UDP-Gal:betaGlcNAc beta 1,4- galactosyltransferase, polypeptide 2
12795_at	0.006771	5.61e-05	-7.06	2.35	-1.03	0.48971	12795	polo-like kinase 3
268880_at	0.007301	6.8e-05	-6.89	2.16	-1.034	0.488354	268880	expressed sequence AI480653
17069_at	0.003559	8.14e-06	-8.97	4.21	-1.055	0.481297	17069	lymphocyte antigen 6 complex, locus E
100503676_at	0.006865	5.83e-05	-7.02	2.31	-1.067	0.477311	100503676	NA
228355_at	0.005075	2.65e-05	-7.76	3.08	-1.074	0.475	228355	MAP-kinase activating death domain
232853_at	0.005401	3.43e-05	-7.51	2.83	-1.099	0.46684	232853	zinc finger protein 954
15937_at	0.005496	3.6e-05	-7.47	2.79	-1.11	0.463294	15937	immediate early response 3
56440_at	0.007301	7.1e-05	-6.85	2.12	-1.123	0.459138	56440	sorting nexin 1
15200_at	0.004617	1.98e-05	-8.05	3.36	-1.132	0.456283	15200	heparin-binding EGF-like growth factor
71602_at	0.003966	1.37e-05	-8.42	3.72	-1.142	0.453131	71602	myosin IE
66824_at	0.00499	2.34e-05	-7.88	3.2	-1.15	0.450625	66824	PYD and CARD domain containing
14783_at	0.004617	1.97e-05	-8.05	3.37	-1.157	0.448444	14783	growth factor receptor bound protein 10
100494_at	0.006816	5.73e-05	-7.04	2.33	-1.162	0.446893	100494	zinc finger, AN1-type domain 2A
19731_at	0.00509	2.95e-05	-7.66	2.98	-1.167	0.445346	19731	ral guanine nucleotide dissociation stimulator,-like 1
225182_at	0.004328	1.79e-05	-8.15	3.46	-1.183	0.440435	225182	retinoblastoma binding protein 8
17974_at	0.004096	1.53e-05	-8.3	3.61	-1.193	0.437392	17974	non-catalytic region of tyrosine kinase adaptor protein 2
215449_at	0.007301	7.07e-05	-6.85	2.12	-1.198	0.435879	215449	RAS related protein 1b
326618_at	0.005016	2.49e-05	-7.82	3.14	-1.203	0.434371	326618	tropomyosin 4
80876_at	0.005016	2.5e-05	-7.82	3.14	-1.215	0.430773	80876	interferon induced transmembrane protein 2
15958_at	0.003559	8.9e-06	-8.87	4.13	-1.219	0.42958	15958	interferon-induced protein with tetratricopeptide repeats 2
67194_at	0.00706	6.24e-05	-6.96	2.25	-1.244	0.4222	67194	RIKEN cDNA 2700038G22 gene
14270_at	0.006277	4.53e-05	-7.25	2.56	-1.247	0.421323	14270	SLIT-ROBO Rho GTPase activating protein 2
20454_at	0.003559	9.29e-06	-8.83	4.09	-1.251	0.420157	20454	ST3 beta-galactoside alpha-2,3-sialyltransferase 5
216991_at	0.006261	4.46e-05	-7.27	2.57	-1.251	0.420157	216991	ArfGAP with dual PH domains 2
66681_at	0.0063	4.64e-05	-7.23	2.54	-1.257	0.418413	66681	phosphoglucomutase 1
16193_at	0.001297	1.33e-06	-11.13	5.87	-1.269	0.414947	16193	interleukin 6
15211_at	0.004169	1.69e-05	-8.21	3.52	-1.297	0.406972	15211	hexosaminidase A
223672_at	0.00679	5.68e-05	-7.05	2.34	-1.303	0.405283	223672	apolipoprotein L 9a
209630_at	0.007349	7.25e-05	-6.83	2.1	-1.308	0.40388	209630	FERM domain containing 4A
21809_at	0.002972	6.13e-06	-9.28	4.48	-1.31	0.403321	21809	transforming growth factor, beta 3
71704_at	0.002106	2.91e-06	-10.15	5.16	-1.322	0.39998	71704	Rho guanine nucleotide exchange factor (GEF) 3
66058_at	0.006158	4.28e-05	-7.31	2.62	-1.327	0.398596	66058	transmembrane protein 176A
66190_at	0.007301	7.15e-05	-6.84	2.11	-1.328	0.39832	66190	alkaline ceramidase 3
192176_at	0.003871	1.18e-05	-8.57	3.86	-1.331	0.397493	192176	filamin, alpha
80281_at	0.003966	1.33e-05	-8.45	3.74	-1.333	0.396942	80281	CTTNBP2 N-terminal like
74041_at	0.003559	9.17e-06	-8.84	4.1	-1.34	0.395021	74041	RIKEN cDNA 4632434I11 gene
319430_at	0.005073	2.56e-05	-7.79	3.12	-1.34	0.395021	319430	complement component 5a receptor 2
13602_at	0.00523	3.17e-05	-7.59	2.91	-1.344	0.393927	13602	SPARC-like 1
18484_at	0.0047	2.09e-05	-7.99	3.31	-1.345	0.393654	18484	peptidylglycine alpha-amidating monooxygenase
24110_at	0.00509	2.97e-05	-7.65	2.97	-1.349	0.392564	24110	ubiquitin specific peptidase 18
20540_at	0.005314	3.31e-05	-7.54	2.87	-1.355	0.390935	20540	solute carrier family 7 (cationic amino acid transporter, y+ system), member 7
98386_at	0.003559	8.87e-06	-8.88	4.13	-1.358	0.390123	98386	lamin B receptor
76438_at	0.007282	6.65e-05	-6.91	2.18	-1.358	0.390123	76438	raftlin lipid raft linker 1
66569_at	0.006891	5.88e-05	-7.02	2.3	-1.367	0.387697	66569	glycerophosphodiester phosphodiesterase domain containing 1
210710_at	0.002106	3.37e-06	-9.97	5.03	-1.368	0.387428	210710	growth factor receptor bound protein 2-associated protein 3
16009_at	0.006507	5.12e-05	-7.14	2.44	-1.372	0.386355	16009	insulin-like growth factor binding protein 3
327978_at	0.0063	4.75e-05	-7.21	2.51	-1.39	0.381565	327978	schlafen 5
56473_at	0.00509	2.8e-05	-7.71	3.03	-1.403	0.378142	56473	fatty acid desaturase 2
94181_at	0.006988	6.1e-05	-6.98	2.27	-1.405	0.377618	94181	N-acetylneuraminic acid synthase (sialic acid synthase)
52398_at	0.00509	2.87e-05	-7.68	3.01	-1.424	0.372678	52398	septin 11
213053_at	0.004096	1.62e-05	-8.25	3.56	-1.436	0.369591	213053	solute carrier family 39 (zinc transporter), member 14
71310_at	0.007301	6.9e-05	-6.87	2.15	-1.44	0.368567	71310	TBC1 domain family, member 9
66141_at	0.002106	3.22e-06	-10.02	5.07	-1.464	0.362487	66141	interferon induced transmembrane protein 3
23872_at	0.001722	1.91e-06	-10.66	5.54	-1.476	0.359484	23872	E26 avian leukemia oncogene 2, 3' domain
78889_at	0.0063	4.72e-05	-7.22	2.52	-1.478	0.358986	78889	WD repeat and SOCS box-containing 1
71780_at	0.00509	2.9e-05	-7.67	2.99	-1.482	0.357992	71780	myo-inositol 1-phosphate synthase A1
239217_at	0.006865	5.81e-05	-7.03	2.32	-1.495	0.354781	239217	potassium channel tetramerisation domain containing 12
71819_at	0.004847	2.25e-05	-7.92	3.24	-1.496	0.354535	71819	kinesin family member 23
63873_at	0.00509	2.84e-05	-7.69	3.02	-1.501	0.353308	63873	transient receptor potential cation channel, subfamily V, member 4
79221_at	0.003559	9.17e-06	-8.84	4.1	-1.518	0.34917	79221	histone deacetylase 9
227210_at	0.00499	2.36e-05	-7.87	3.2	-1.526	0.347239	227210	cyclin Y-like 1
69550_at	0.002106	3.34e-06	-9.98	5.04	-1.535	0.345079	69550	bone marrow stromal cell antigen 2
75458_at	0.006277	4.53e-05	-7.25	2.56	-1.537	0.344601	75458	chemokine-like factor
75600_at	0.003559	9.4e-06	-8.82	4.08	-1.548	0.341984	75600	calmodulin-like 4
227525_at	0.003559	9.56e-06	-8.8	4.06	-1.55	0.34151	227525	DNA cross-link repair 1C, PSO2 homolog (S. cerevisiae)
100532_at	0.003257	7.11e-06	-9.12	4.34	-1.551	0.341273	100532	RELT-like 1
60406_at	0.004096	1.62e-05	-8.24	3.55	-1.56	0.339151	60406	sin3 associated polypeptide
20725_at	0.001041	8.81e-07	-11.68	6.23	-1.565	0.337978	20725	serine (or cysteine) peptidase inhibitor, clade B, member 8
13860_at	0.007349	7.3e-05	-6.82	2.09	-1.571	0.336575	13860	epidermal growth factor receptor pathway substrate 8
20684_at	0.004675	2.04e-05	-8.02	3.34	-1.578	0.334946	20684	nuclear antigen Sp100
236920_at	0.005016	2.46e-05	-7.83	3.15	-1.578	0.334946	236920	START domain containing 8
12984_at	0.004405	1.84e-05	-8.12	3.44	-1.585	0.333325	12984	colony stimulating factor 2 receptor, beta 2, low-affinity (granulocyte-macrophage)
94185_at	0.000966	4.22e-07	-12.72	6.85	-1.587	0.332863	94185	tumor necrosis factor receptor superfamily, member 21
100034251_at	0.003559	1.03e-05	-8.72	3.99	-1.591	0.331941	100034251	WAP four-disulfide core domain 17
226652_at	0.006973	6.06e-05	-6.99	2.27	-1.6	0.329877	226652	Rho GTPase activating protein 30
13875_at	0.00568	3.76e-05	-7.43	2.74	-1.61	0.327598	13875	Ets2 repressor factor
432800_at	0.004096	1.62e-05	-8.25	3.56	-1.618	0.325787	432800	predicted gene 5454
22151_at	0.006771	5.61e-05	-7.06	2.35	-1.657	0.317098	22151	tubulin, beta 2A class IIA
56353_at	0.004096	1.5e-05	-8.33	3.63	-1.663	0.315782	56353	RING1 and YY1 binding protein
209558_at	0.000827	2.58e-07	-13.46	7.26	-1.669	0.314471	209558	ectonucleotide pyrophosphatase/phosphodiesterase 3
20361_at	0.006285	4.56e-05	-7.25	2.55	-1.672	0.313818	20361	sema domain, immunoglobulin domain (Ig), and GPI membrane anchor, (semaphorin) 7A
98365_at	0.006973	6.01e-05	-7	2.28	-1.69	0.309927	98365	SLAM family member 9
93671_at	0.002129	3.63e-06	-9.88	4.96	-1.701	0.307573	93671	CD163 antigen
66222_at	0.003844	1.14e-05	-8.61	3.89	-1.706	0.306509	66222	serine (or cysteine) peptidase inhibitor, clade B, member 1a
16164_at	0.004617	1.98e-05	-8.05	3.36	-1.708	0.306084	16164	interleukin 13 receptor, alpha 1
12229_at	0.002972	6.02e-06	-9.3	4.49	-1.709	0.305872	12229	Bruton agammaglobulinemia tyrosine kinase
100504089_at	0.0063	4.72e-05	-7.22	2.52	-1.71	0.30566	100504089	predicted gene, 20056
19219_at	0.001297	1.34e-06	-11.12	5.86	-1.725	0.302499	19219	prostaglandin E receptor 4 (subtype EP4)
12495_at	0.003113	6.67e-06	-9.19	4.4	-1.732	0.301034	12495	ectonucleoside triphosphate diphosphohydrolase 1
237436_at	0.006728	5.49e-05	-7.08	2.37	-1.739	0.299577	237436	growth arrest-specific 2 like 3
56221_at	0.00509	2.95e-05	-7.66	2.98	-1.745	0.298334	56221	chemokine (C-C motif) ligand 24
74155_at	0.00523	3.16e-05	-7.59	2.91	-1.745	0.298334	74155	ERBB receptor feedback inhibitor 1
668139_at	0.00509	2.94e-05	-7.66	2.98	-1.747	0.297921	668139	predicted gene 8995
26968_at	0.005496	3.58e-05	-7.47	2.79	-1.748	0.297714	26968	immunoglobulin superfamily containing leucine-rich repeat
54135_at	0.007301	7.14e-05	-6.84	2.11	-1.755	0.296273	54135	lipolysis stimulated lipoprotein receptor
72512_at	0.001041	9.09e-07	-11.63	6.2	-1.759	0.295453	72512	transmembrane protein 173
215798_at	0.000837	3.32e-07	-13.07	7.05	-1.763	0.294635	215798	G protein-coupled receptor 126
114584_at	0.006337	4.86e-05	-7.19	2.49	-1.764	0.294431	114584	chloride intracellular channel 1
12925_at	0.003966	1.34e-05	-8.45	3.74	-1.767	0.293819	12925	cysteine-rich protein 1 (intestinal)
215653_at	0.006409	4.96e-05	-7.17	2.47	-1.769	0.293412	215653	Ras association (RalGDS/AF-6) domain family member 2
12493_at	0.007349	7.3e-05	-6.82	2.09	-1.771	0.293006	12493	CD37 antigen
18439_at	0.003559	9.93e-06	-8.76	4.02	-1.784	0.290377	18439	purinergic receptor P2X, ligand-gated ion channel, 7
214425_at	0.00706	6.23e-05	-6.96	2.25	-1.793	0.288571	214425	cartilage intermediate layer protein, nucleotide pyrophosphohydrolase
17311_at	0.004995	2.39e-05	-7.86	3.18	-1.795	0.288172	17311	kit ligand
23876_at	0.004995	2.4e-05	-7.86	3.18	-1.8	0.287175	23876	fibulin 5
329679_at	0.003901	1.21e-05	-8.55	3.84	-1.807	0.285785	329679	folliculin interacting protein 2
622976_at	0.002106	2.88e-06	-10.16	5.17	-1.819	0.283417	622976	predicted gene 6377
20288_at	0.003559	1.01e-05	-8.74	4.01	-1.819	0.283417	20288	macrophage scavenger receptor 1
72461_at	0.005314	3.29e-05	-7.55	2.87	-1.821	0.283025	72461	prolylcarboxypeptidase (angiotensinase C)
140792_at	0.007188	6.39e-05	-6.94	2.22	-1.821	0.283025	140792	collectin sub-family member 12
20620_at	0.006507	5.14e-05	-7.14	2.44	-1.837	0.279903	20620	polo-like kinase 2
67220_at	0.006647	5.35e-05	-7.1	2.4	-1.845	0.278355	67220	pleckstrin homology domain containing, family O member 1
18793_at	0.007282	6.67e-05	-6.9	2.18	-1.846	0.278163	18793	plasminogen activator, urokinase receptor
18792_at	0.006728	5.5e-05	-7.08	2.37	-1.847	0.27797	18792	plasminogen activator, urokinase
140570_at	0.004096	1.63e-05	-8.24	3.55	-1.87	0.273573	140570	plexin B2
21859_at	0.00679	5.68e-05	-7.05	2.34	-1.885	0.270744	21859	tissue inhibitor of metalloproteinase 3
18600_at	0.007282	6.67e-05	-6.9	2.18	-1.892	0.269433	18600	peptidyl arginine deiminase, type II
58998_at	0.002752	5.35e-06	-9.44	4.6	-1.893	0.269247	58998	poliovirus receptor-related 3
100040462_at	0.004169	1.7e-05	-8.2	3.51	-1.904	0.267201	100040462	myeloid nuclear differentiation antigen like
544963_at	0.006525	5.18e-05	-7.13	2.43	-1.92	0.264255	544963	IQ motif containing GTPase activating protein 2
16331_at	0.00598	4.06e-05	-7.35	2.67	-1.927	0.262975	16331	inositol polyphosphate-5-phosphatase D
50706_at	0.006337	4.83e-05	-7.19	2.5	-1.952	0.258458	50706	periostin, osteoblast specific factor
14719_at	0.003841	1.13e-05	-8.62	3.9	-1.957	0.257563	14719	glutamate oxaloacetate transaminase 2, mitochondrial
23962_at	0.002106	3.21e-06	-10.03	5.07	-1.961	0.25685	23962	2'-5' oligoadenylate synthetase-like 2
21346_at	0.002106	3.04e-06	-10.09	5.12	-1.972	0.254899	21346	transgelin 2
20970_at	0.002014	2.4e-06	-10.38	5.34	-1.992	0.25139	20970	syndecan 3
108012_at	0.000651	5.16e-08	-16.17	8.5	-1.996	0.250694	108012	adaptor-related protein complex 1, sigma 2 subunit
107769_at	0.000978	4.66e-07	-12.57	6.77	-2.001	0.249827	107769	transmembrane 6 superfamily member 1
67263_at	0.002106	2.79e-06	-10.2	5.2	-2.009	0.248445	67263	zinc finger SWIM-type containing 6
12527_at	0.004678	2.06e-05	-8.01	3.33	-2.014	0.247586	12527	CD9 antigen
74091_at	0.002106	3.44e-06	-9.95	5.01	-2.051	0.241317	74091	N-acetylneuraminate pyruvate lyase
232288_at	0.001003	7.47e-07	-11.9	6.37	-2.057	0.240315	232288	FERM domain containing 4B
64381_at	0.000827	1.2e-07	-14.69	7.87	-2.072	0.23783	64381	membrane-spanning 4-domains, subfamily A, member 8A
20128_at	0.0063	4.71e-05	-7.22	2.52	-2.072	0.23783	20128	tripartite motif-containing 30A
56277_at	0.003966	1.39e-05	-8.4	3.7	-2.078	0.236843	56277	transmembrane protein 45a
66775_at	0.006186	4.37e-05	-7.29	2.6	-2.102	0.232935	66775	protein tyrosine phosphatase-like A domain containing 2
216864_at	0.005075	2.66e-05	-7.76	3.08	-2.111	0.231487	216864	macrophage galactose N-acetyl-galactosamine specific lectin 2
246728_at	0.003559	9.11e-06	-8.85	4.1	-2.131	0.2283	246728	2'-5' oligoadenylate synthetase 2
218121_at	0.004154	1.66e-05	-8.22	3.53	-2.146	0.225938	218121	membrane bound O-acyltransferase domain containing 1
99543_at	0.005314	3.33e-05	-7.54	2.86	-2.148	0.225625	99543	olfactomedin-like 3
14586_at	0.005458	3.51e-05	-7.49	2.81	-2.148	0.225625	14586	glial cell line derived neurotrophic factor family receptor alpha 2
64214_at	0.001003	6.96e-07	-12	6.43	-2.15	0.225313	64214	regulator of G-protein signaling 18
12274_at	0.002106	3.51e-06	-9.92	4.99	-2.169	0.222365	12274	complement component 6
52552_at	0.004757	2.17e-05	-7.95	3.27	-2.171	0.222057	52552	poly (ADP-ribose) polymerase family, member 8
12508_at	0.003966	1.34e-05	-8.44	3.74	-2.199	0.217789	12508	CD53 antigen
12262_at	0.006304	4.78e-05	-7.2	2.51	-2.224	0.214047	12262	complement component 1, q subcomponent, C chain
21391_at	0.00509	2.86e-05	-7.68	3.01	-2.227	0.213602	21391	thromboxane A synthase 1, platelet
108670_at	0.001003	6.4e-07	-12.12	6.5	-2.23	0.213159	108670	epithelial stromal interaction 1 (breast)
15442_at	0.001003	6.12e-07	-12.18	6.54	-2.233	0.212716	15442	heparanase
11689_at	0.001297	1.3e-06	-11.16	5.89	-2.235	0.212421	11689	arachidonate 5-lipoxygenase
14456_at	0.000651	3.49e-08	-16.9	8.79	-2.277	0.206326	14456	growth arrest specific 6
18783_at	0.000827	1.73e-07	-14.09	7.58	-2.277	0.206326	18783	phospholipase A2, group IVA (cytosolic, calcium-dependent)
20652_at	0.006158	4.26e-05	-7.31	2.62	-2.285	0.205185	20652	sterol O-acyltransferase 1
20556_at	0.006261	4.47e-05	-7.26	2.57	-2.311	0.201521	20556	schlafen 2
14734_at	0.006186	4.32e-05	-7.3	2.61	-2.322	0.19999	14734	glypican 3
12259_at	0.002712	5.16e-06	-9.48	4.64	-2.405	0.188809	12259	complement component 1, q subcomponent, alpha polypeptide
80891_at	0.000827	2.62e-07	-13.43	7.24	-2.412	0.187895	80891	Fc receptor-like S, scavenger receptor
217262_at	0.006728	5.45e-05	-7.08	2.38	-2.42	0.186856	217262	ATP-binding cassette, sub-family A (ABC1), member 9
14114_at	0.003559	1e-05	-8.75	4.02	-2.427	0.185952	14114	fibulin 1
17926_at	0.000837	3.08e-07	-13.19	7.11	-2.432	0.185308	17926	myocilin
12768_at	0.004757	2.14e-05	-7.97	3.29	-2.447	0.183392	12768	chemokine (C-C motif) receptor 1
69810_at	0.003966	1.27e-05	-8.5	3.79	-2.463	0.181369	69810	C-type lectin domain family 4, member b1
14130_at	0.006462	5.02e-05	-7.16	2.46	-2.467	0.180867	14130	Fc receptor, IgG, low affinity IIb
14133_at	0.002712	5.09e-06	-9.49	4.65	-2.482	0.178996	14133	ficolin A
54199_at	0.006153	4.22e-05	-7.32	2.63	-2.506	0.176043	54199	chemokine (C-C motif) receptor-like 2
12506_at	0.00511	3.02e-05	-7.63	2.96	-2.51	0.175556	12506	CD48 antigen
68774_at	0.006186	4.35e-05	-7.29	2.6	-2.54	0.171943	68774	membrane-spanning 4-domains, subfamily A, member 6D
20612_at	0.003967	1.42e-05	-8.38	3.69	-2.557	0.169929	20612	sialic acid binding Ig-like lectin 1, sialoadhesin
17084_at	0.002106	3.2e-06	-10.03	5.08	-2.57	0.168404	17084	lymphocyte antigen 86
72318_at	0.002712	4.86e-06	-9.55	4.69	-2.581	0.167125	72318	cytohesin 4
24059_at	0.003323	7.38e-06	-9.08	4.3	-2.619	0.162781	24059	solute carrier organic anion transporter family, member 2a1
74145_at	0.003966	1.4e-05	-8.4	3.7	-2.623	0.16233	74145	coagulation factor XIII, A1 subunit
12409_at	0.000827	2.37e-07	-13.59	7.33	-2.68	0.156041	12409	carbonyl reductase 2
18636_at	0.007301	7.08e-05	-6.85	2.12	-2.69	0.154963	18636	complement factor properdin
170743_at	0.001722	1.91e-06	-10.67	5.54	-2.706	0.153254	170743	toll-like receptor 7
17312_at	0.003966	1.39e-05	-8.4	3.7	-2.707	0.153148	17312	C-type lectin domain family 10, member A
11690_at	0.007301	7.01e-05	-6.86	2.13	-2.763	0.147317	11690	arachidonate 5-lipoxygenase activating protein
14129_at	0.004096	1.57e-05	-8.28	3.59	-2.892	0.134717	14129	Fc receptor, IgG, high affinity I
73656_at	0.007301	7.03e-05	-6.86	2.13	-2.901	0.133879	73656	membrane-spanning 4-domains, subfamily A, member 6C
12524_at	0.003559	1.02e-05	-8.73	4	-2.902	0.133786	12524	CD86 antigen
104759_at	0.005075	2.6e-05	-7.78	3.1	-2.984	0.126394	104759	phospholipase D family, member 4
14276_at	0.001003	6.47e-07	-12.1	6.49	-3.036	0.121919	14276	folate receptor 2 (fetal)
236312_at	0.002582	4.51e-06	-9.63	4.76	-3.086	0.117766	236312	pyrin and HIN domain family, member 1
231507_at	0.002972	6.03e-06	-9.3	4.49	-3.131	0.11415	231507	placenta-specific 8
70192_at	0.001003	7.56e-07	-11.89	6.36	-3.152	0.1125	70192	CD209g antigen
20307_at	0.004096	1.49e-05	-8.33	3.63	-3.152	0.1125	20307	chemokine (C-C motif) ligand 8
17227_at	0.005591	3.68e-05	-7.45	2.76	-3.385	0.0957224	17227	mast cell protease 4
69774_at	0.000827	2.07e-07	-13.8	7.43	-3.521	0.0871111	69774	membrane-spanning 4-domains, subfamily A, member 6B
69142_at	0.001003	5.83e-07	-12.25	6.58	-3.677	0.0781831	69142	CD209f antigen
20302_at	0.003559	9.42e-06	-8.81	4.07	-3.727	0.0755199	20302	chemokine (C-C motif) ligand 3
12873_at	0.003559	8.99e-06	-8.86	4.12	-4.57	0.042101	12873	carboxypeptidase A3, mast cell

## Sheet: white VS CL-induced beige
ID	adj.P.Val	P.Value	t	B	logFC	Fold change	ENTREZ_GENE_ID	Description
12686_at	1.44e-05	1.15e-09	22.02	11.59	5.72	52.7098	12686	elongation of very long chain fatty acids (FEN1/Elo2, SUR4/Elo3, yeast)-like 3
12865_at	5.38e-05	8.55e-09	17.85	10.2	4.26	19.1597	12865	cytochrome c oxidase subunit VIIa 1
12683_at	0.0013268	4.3e-06	9.11	4.8	4.03	16.3362	12683	cell death-inducing DNA fragmentation factor, alpha subunit-like effector A
26458_at	0.0003128	2.75e-07	12.34	7.35	3.53	11.5514	26458	solute carrier family 27 (fatty acid transporter), member 2
21906_at	0.0005984	9.8e-07	10.74	6.2	3.3	9.84916	21906	otopetrin 1
237928_at	0.0002651	1.89e-07	12.85	7.68	3.08	8.45614	237928	phosphatase, orphan 1
109254_at	0.0001258	5.99e-08	14.53	8.66	2.59	6.02099	109254	androgen dependent TFPI regulating protein
665205_at	0.0023314	2.15e-05	7.57	3.23	2.55	5.85634	665205	predicted gene 14327
244416_at	0.0003128	2.39e-07	12.53	7.48	2.5	5.65685	244416	protein phosphatase 1, regulatory (inhibitor) subunit 3B
329910_at	0.0003128	3.17e-07	12.15	7.23	2.45	5.46416	329910	acyl-CoA thioesterase 11
57279_at	0.0004023	5.11e-07	11.54	6.8	2.3	4.92458	57279	solute carrier family 25 (mitochondrial carnitine/acylcarnitine translocase), member 20
75735_at	0.0013268	4.15e-06	9.15	4.83	2.3	4.92458	75735	pantothenate kinase 1
68614_at	0.0012246	3.21e-06	9.42	5.08	2.27	4.82323	68614	LETM1 domain containing 1
14681_at	0.0002144	1.28e-07	13.4	8.02	2.22	4.65893	14681	guanine nucleotide binding protein, alpha O
384071_at	0.0003128	2.87e-07	12.28	7.31	2.19	4.56305	384071	solute carrier family 25, member 34
100503686_at	0.0021538	1.77e-05	7.74	3.42	2.13	4.37717	100503686	predicted gene, 19831
100034729_at	0.0012314	3.27e-06	9.4	5.06	2.1	4.28709	100034729	predicted gene 15114
52538_at	0.0003128	3.23e-07	12.13	7.21	2.08	4.22807	52538	acetyl-Coenzyme A acyltransferase 2 (mitochondrial 3-oxoacyl-Coenzyme A thiolase)
666899_at	0.0021254	1.64e-05	7.81	3.5	2.05	4.14106	666899	ribosomal protein L30 pseudogene
22229_at	0.0009359	2.01e-06	9.92	5.53	1.99	3.97237	22229	uncoupling protein 3 (mitochondrial, proton carrier)
546487_at	0.0013268	4.41e-06	9.09	4.78	1.96	3.89062	546487	olfactory receptor 766
14933_at	0.0005556	8.16e-07	10.96	6.37	1.95	3.86375	14933	glycerol kinase
192163_at	0.0018996	1.34e-05	8	3.69	1.9	3.73213	192163	protocadherin alpha 3
20203_at	0.0013728	5.14e-06	8.93	4.63	1.84	3.5801	20203	S100 protein, beta polypeptide, neural
13088_at	0.0018996	1.37e-05	7.98	3.67	1.82	3.53081	13088	cytochrome P450, family 2, subfamily b, polypeptide 10
97212_at	0.002485	2.41e-05	7.47	3.12	1.8	3.4822	97212	hydroxyacyl-Coenzyme A dehydrogenase/3-ketoacyl-Coenzyme A thiolase/enoyl-Coenzyme A hydratase (trifunctional protein), alpha subunit
623661_at	0.0023412	2.16e-05	7.56	3.22	1.78	3.43426	623661	lipoyltransferase 1
434689_at	0.0013268	4.23e-06	9.13	4.82	1.77	3.41054	434689	predicted gene 10220
14120_at	0.001799	1.11e-05	8.17	3.88	1.77	3.41054	14120	fructose bisphosphatase 2
668620_at	0.0004969	6.51e-07	11.24	6.57	1.71	3.27161	668620	zinc finger protein 936
104111_at	0.000721	1.42e-06	10.31	5.85	1.7	3.24901	104111	adenylate cyclase 3
15129_at	0.0018996	1.35e-05	7.99	3.69	1.7	3.24901	15129	hemoglobin, beta adult major chain
26970_at	0.0006782	1.21e-06	10.5	6	1.69	3.22657	26970	phospholipase A2, group IIE
105675_at	0.0012703	3.58e-06	9.3	4.98	1.68	3.20428	105675	peptidylprolyl isomerase F (cyclophilin F)
75475_at	0.0025104	2.47e-05	7.45	3.09	1.64	3.11666	75475	5-oxoprolinase (ATP-hydrolysing)
434016_at	0.0013593	4.92e-06	8.97	4.67	1.63	3.09513	434016	vomeronasal 1 receptor 7
627264_at	0.0015624	7.34e-06	8.57	4.28	1.63	3.09513	627264	predicted gene 14347
13992_at	0.0018411	1.19e-05	8.11	3.81	1.62	3.07375	13992	KH domain containing, RNA binding, signal transduction associated 3
258346_at	0.0014176	5.48e-06	8.86	4.57	1.57	2.96905	258346	olfactory receptor 1128
73693_at	0.0016022	7.86e-06	8.51	4.22	1.55	2.92817	73693	developmental pluripotency associated 4
208715_at	0.0022839	1.98e-05	7.64	3.31	1.54	2.90795	208715	3-hydroxy-3-methylglutaryl-Coenzyme A synthase 1
100503619_at	0.0023294	2.12e-05	7.58	3.24	1.53	2.88786	100503619	RIKEN cDNA E330011O21 gene
258951_at	0.0017944	1.08e-05	8.2	3.91	1.48	2.78949	258951	olfactory receptor 339
16898_at	0.0017708	1.03e-05	8.25	3.95	1.46	2.75108	16898	ribosomal protein S2
12856_at	0.0017708	1.03e-05	8.25	3.95	1.46	2.75108	12856	cytochrome c oxidase assembly protein 17
20091_at	0.0012349	3.38e-06	9.36	5.03	1.45	2.73208	20091	ribosomal protein S3A1
16832_at	0.0018115	1.16e-05	8.14	3.84	1.43	2.69447	16832	lactate dehydrogenase B
13052_at	0.0019631	1.49e-05	7.9	3.59	1.43	2.69447	13052	coxsackie virus and adenovirus receptor
100125252_at	0.0023998	2.28e-05	7.52	3.17	1.43	2.69447	100125252	T cell receptor beta joining 1-5
433256_at	0.000721	1.45e-06	10.29	5.83	1.4	2.63902	433256	acyl-CoA synthetase long-chain family member 5
170826_at	0.0023867	2.24e-05	7.53	3.19	1.4	2.63902	170826	peroxisome proliferative activated receptor, gamma, coactivator 1 beta
59310_at	0.0013728	5.09e-06	8.94	4.64	1.39	2.62079	59310	myosin, light chain 10, regulatory
230125_at	0.0023459	2.2e-05	7.55	3.21	1.39	2.62079	230125	solute carrier family 25, member 51
321020_at	0.0014288	5.61e-06	8.84	4.54	1.38	2.60268	321020	formyl peptide receptor, related sequence 6
171189_at	0.001799	1.11e-05	8.18	3.88	1.37	2.58471	171189	vomeronasal 1 receptor 17
100040771_at	0.0017708	1.02e-05	8.26	3.96	1.34	2.53151	100040771	predicted gene 2959
11554_at	0.0013187	3.87e-06	9.22	4.9	1.33	2.51403	11554	adrenergic receptor, beta 1
258752_at	0.0012703	3.54e-06	9.31	4.99	1.32	2.49666	258752	olfactory receptor 583
75721_at	0.00151	6.93e-06	8.63	4.34	1.32	2.49666	75721	RIKEN cDNA 4932414N04 gene
259031_at	0.0013268	4.42e-06	9.08	4.77	1.31	2.47942	259031	olfactory receptor 1120
20871_at	0.0013728	5.17e-06	8.92	4.62	1.31	2.47942	20871	aurora kinase C
100124439_at	0.0017708	9.67e-06	8.31	4.01	1.3	2.46229	100124439	microRNA 344-2
258402_at	0.0022661	1.95e-05	7.66	3.32	1.3	2.46229	258402	olfactory receptor 1079
258944_at	0.0022227	1.89e-05	7.69	3.36	1.29	2.44528	258944	olfactory receptor 351
257913_at	0.0018996	1.32e-05	8.01	3.71	1.28	2.42839	257913	olfactory receptor 141
387183_at	0.0025559	2.54e-05	7.42	3.06	1.28	2.42839	387183	microRNA 188
259074_at	0.0013375	4.56e-06	9.05	4.74	1.27	2.41162	259074	olfactory receptor 1352
28080_at	0.0023065	2.07e-05	7.6	3.26	1.27	2.41162	28080	ATP synthase, H+ transporting, mitochondrial F1 complex, O subunit
252904_at	0.0019552	1.43e-05	7.94	3.63	1.25	2.37841	252904	vomeronasal 1 receptor 69
320720_at	0.001359	4.69e-06	9.02	4.72	1.24	2.36199	320720	FAST kinase domains 1
258412_at	0.0017708	9.57e-06	8.32	4.03	1.23	2.34567	258412	olfactory receptor 877
15964_at	0.0014574	6.07e-06	8.76	4.47	1.22	2.32947	15964	interferon alpha 11
667881_at	0.0018996	1.34e-05	8	3.69	1.22	2.32947	667881	immunoglobulin kappa variable 6-14
574429_at	0.0023918	2.26e-05	7.52	3.18	1.19	2.28153	574429	pregnancy-specific glycoprotein 26
77032_at	0.0023429	2.18e-05	7.55	3.21	1.18	2.26577	77032	thiosulfate sulfurtransferase (rhodanese)-like domain containing 3
56046_at	0.0025456	2.51e-05	7.43	3.07	1.17	2.25012	56046	ubiquinol-cytochrome c reductase complex chaperone, CBP3 homolog (yeast)
100503490_at	0.00151	6.99e-06	8.62	4.33	1.16	2.23457	100503490	predicted gene, 19723
723830_at	0.0018411	1.19e-05	8.11	3.81	1.11	2.15846	723830	microRNA 28
56869_at	0.0021538	1.75e-05	7.76	3.43	1.11	2.15846	56869	zinc finger protein 109
109006_at	0.002485	2.42e-05	7.46	3.11	1.08	2.11404	109006	cytokine induced apoptosis inhibitor 1
100861851_at	0.0021687	1.79e-05	7.73	3.41	1.06	2.08493	100861851	predicted gene, 21269
622301_at	0.0024828	2.39e-05	7.47	3.12	1.04	2.05623	622301	reproductive homeobox 2H
212943_at	0.0025104	2.47e-05	-7.45	3.09	-1	0.5	212943	family with sequence similarity 46, member A
99929_at	0.0019552	1.44e-05	-7.93	3.63	-1.09	0.469761	99929	TCDD-inducible poly(ADP-ribose) polymerase
17684_at	0.0023065	2.08e-05	-7.6	3.26	-1.1	0.466516	17684	Cbp/p300-interacting transactivator, with Glu/Asp-rich carboxy-terminal domain, 2
56520_at	0.0023065	2.06e-05	-7.61	3.27	-1.11	0.463294	56520	NME/NM23 nucleoside diphosphate kinase 4
83925_at	0.0022554	1.93e-05	-7.66	3.33	-1.14	0.45376	83925	trichorhinophalangeal syndrome I (human)
100503094_at	0.0022058	1.86e-05	-7.7	3.37	-1.15	0.450625	100503094	predicted gene, 19551
338355_at	0.00151	6.9e-06	-8.64	4.34	-1.16	0.447513	338355	FK506 binding protein 15
21788_at	0.0018996	1.29e-05	-8.03	3.73	-1.17	0.444421	21788	tissue factor pathway inhibitor
76408_at	0.0021538	1.77e-05	-7.74	3.42	-1.17	0.444421	76408	ATP-binding cassette, sub-family C (CFTR/MRP), member 3
212307_at	0.0024119	2.3e-05	-7.51	3.16	-1.18	0.441351	212307	microtubule-associated protein, RP/EB family, member 2
15937_at	0.0020515	1.57e-05	-7.85	3.54	-1.21	0.432269	15937	immediate early response 3
13631_at	0.0013593	4.88e-06	-8.98	4.68	-1.22	0.429283	13631	eukaryotic elongation factor-2 kinase
329260_at	0.0019552	1.46e-05	-7.92	3.61	-1.22	0.429283	329260	DENN/MADD domain containing 1B
329739_at	0.00151	6.65e-06	-8.67	4.38	-1.23	0.426317	329739	family with sequence similarity 102, member B
66970_at	0.0021351	1.67e-05	-7.8	3.48	-1.24	0.423373	66970	single-stranded DNA binding protein 2
100034251_at	0.0018115	1.15e-05	-8.15	3.85	-1.25	0.420448	100034251	WAP four-disulfide core domain 17
22634_at	0.0015624	7.38e-06	-8.57	4.28	-1.26	0.417544	22634	pleiomorphic adenoma gene-like 1
72504_at	0.0012704	3.63e-06	-9.29	4.96	-1.27	0.41466	72504	TAF4B RNA polymerase II, TATA box binding protein (TBP)-associated factor
11610_at	0.0023314	2.14e-05	-7.57	3.23	-1.3	0.406126	11610	angiotensin II, type I receptor-associated protein
210710_at	0.0015624	7.44e-06	-8.56	4.27	-1.31	0.403321	210710	growth factor receptor bound protein 2-associated protein 3
67776_at	0.0014574	5.99e-06	-8.78	4.48	-1.32	0.400535	67776	von Willebrand factor A domain containing 5A
71481_at	0.0016191	8.03e-06	-8.49	4.2	-1.32	0.400535	71481	alpha-kinase 1
18024_at	0.0021766	1.81e-05	-7.72	3.4	-1.32	0.400535	18024	nuclear factor, erythroid derived 2, like 2
21916_at	0.0017083	8.74e-06	-8.4	4.11	-1.33	0.397768	21916	tropomodulin 1
15211_at	0.0017708	1.02e-05	-8.26	3.97	-1.33	0.397768	15211	hexosaminidase A
69723_at	0.0013268	4.42e-06	-9.08	4.77	-1.34	0.395021	69723	RPA interacting protein
20442_at	0.001329	4.48e-06	-9.07	4.76	-1.35	0.392292	20442	ST3 beta-galactoside alpha-2,3-sialyltransferase 1
74122_at	0.0018996	1.33e-05	-8.01	3.7	-1.35	0.392292	74122	transmembrane protein 43
192176_at	0.00242	2.32e-05	-7.5	3.15	-1.37	0.386891	192176	filamin, alpha
212898_at	0.0018996	1.34e-05	-8	3.7	-1.38	0.384219	212898	dermatan sulfate epimerase
76267_at	0.0010969	2.7e-06	-9.6	5.25	-1.39	0.381565	76267	fatty acid desaturase 1
75869_at	0.0011815	3.01e-06	-9.48	5.14	-1.39	0.381565	75869	ADP-ribosylation factor-like 5B
26410_at	0.0018996	1.37e-05	-7.98	3.67	-1.4	0.378929	26410	mitogen-activated protein kinase kinase kinase 8
83453_at	0.0017708	1.04e-05	-8.24	3.94	-1.41	0.376312	83453	chordin-like 1
12263_at	0.0022036	1.85e-05	-7.7	3.38	-1.42	0.373712	12263	complement component 2 (within H-2S)
21664_at	0.0018996	1.25e-05	-8.07	3.77	-1.43	0.371131	21664	pleckstrin homology-like domain, family A, member 1
24064_at	0.0019552	1.47e-05	-7.91	3.6	-1.44	0.368567	24064	sprouty homolog 2 (Drosophila)
80859_at	0.0010302	2.41e-06	-9.72	5.35	-1.47	0.360982	80859	nuclear factor of kappa light polypeptide gene enhancer in B cells inhibitor, zeta
16170_at	0.0013268	4.07e-06	-9.17	4.85	-1.5	0.353553	16170	interleukin 16
100217434_at	0.00151	6.47e-06	-8.7	4.41	-1.5	0.353553	100217434	small nucleolar RNA, C/D box 88C
67896_at	0.0022839	1.98e-05	-7.64	3.31	-1.5	0.353553	67896	coiled-coil domain containing 80
75234_at	0.0013268	4.41e-06	-9.08	4.78	-1.51	0.351111	75234	ring finger protein 19B
20971_at	0.0017708	9.4e-06	-8.33	4.04	-1.51	0.351111	20971	syndecan 4
107375_at	0.00242	2.32e-05	-7.5	3.15	-1.52	0.348686	107375	solute carrier family 25, member 45
12984_at	0.0023269	2.1e-05	-7.59	3.25	-1.53	0.346277	12984	colony stimulating factor 2 receptor, beta 2, low-affinity (granulocyte-macrophage)
16154_at	0.0019552	1.47e-05	-7.91	3.6	-1.55	0.34151	16154	interleukin 10 receptor, alpha
12925_at	0.0023065	2.06e-05	-7.61	3.27	-1.55	0.34151	12925	cysteine-rich protein 1 (intestinal)
100628598_at	0.00151	6.67e-06	-8.67	4.38	-1.56	0.339151	100628598	microRNA 5129
93671_at	0.0017708	1.04e-05	-8.24	3.94	-1.56	0.339151	93671	CD163 antigen
12642_at	0.0005984	1.02e-06	-10.7	6.16	-1.58	0.334482	12642	cholesterol 25-hydroxylase
15939_at	0.001799	1.12e-05	-8.17	3.87	-1.58	0.334482	15939	immediate early response 5
52118_at	0.0014176	5.51e-06	-8.86	4.56	-1.62	0.325335	52118	poliovirus receptor
15368_at	0.0017708	1.04e-05	-8.24	3.95	-1.62	0.325335	15368	heme oxygenase (decycling) 1
100040462_at	0.0013593	4.91e-06	-8.98	4.67	-1.64	0.320856	100040462	myeloid nuclear differentiation antigen like
227525_at	0.000721	1.46e-06	-10.28	5.83	-1.66	0.316439	227525	DNA cross-link repair 1C, PSO2 homolog (S. cerevisiae)
27279_at	0.0018996	1.33e-05	-8	3.7	-1.66	0.316439	27279	tumor necrosis factor receptor superfamily, member 12a
16168_at	0.000721	1.33e-06	-10.39	5.92	-1.67	0.314253	16168	interleukin 15
66569_at	0.0017708	9.96e-06	-8.28	3.99	-1.69	0.309927	66569	glycerophosphodiester phosphodiesterase domain containing 1
54216_at	0.0017708	9.48e-06	-8.33	4.03	-1.72	0.303549	54216	protocadherin 7
74194_at	0.0021538	1.76e-05	-7.75	3.43	-1.72	0.303549	74194	Rho family GTPase 3
20725_at	0.0003128	2.82e-07	-12.31	7.33	-1.73	0.301452	20725	serine (or cysteine) peptidase inhibitor, clade B, member 8
14747_at	0.0021254	1.64e-05	-7.81	3.49	-1.73	0.301452	14747	chemokine-like receptor 1
232288_at	0.0005984	9.99e-07	-10.72	6.18	-1.74	0.29937	232288	FERM domain containing 4B
24099_at	0.0014569	5.78e-06	-8.81	4.52	-1.75	0.297302	24099	tumor necrosis factor (ligand) superfamily, member 13b
27052_at	0.0023065	2.07e-05	-7.6	3.27	-1.76	0.295248	27052	acyloxyacyl hydrolase
24014_at	0.0003477	4.28e-07	-11.76	6.96	-1.77	0.293209	24014	ribonuclease L (2', 5'-oligoisoadenylate synthetase-dependent)
16164_at	0.0004969	6.7e-07	-11.2	6.55	-1.77	0.293209	16164	interleukin 13 receptor, alpha 1
68867_at	0.00151	6.75e-06	-8.66	4.36	-1.78	0.291183	68867	ring finger protein 122
17869_at	0.0016929	8.53e-06	-8.43	4.14	-1.78	0.291183	17869	myelocytomatosis oncogene
20698_at	0.0018996	1.37e-05	-7.98	3.68	-1.78	0.291183	20698	sphingosine kinase 1
75458_at	0.0023294	2.13e-05	-7.58	3.24	-1.8	0.287175	75458	chemokine-like factor
21929_at	0.0019552	1.45e-05	-7.93	3.62	-1.83	0.281265	21929	tumor necrosis factor, alpha-induced protein 3
622976_at	0.0003169	3.44e-07	-12.04	7.15	-1.85	0.277392	622976	predicted gene 6377
18783_at	0.00151	7.01e-06	-8.62	4.33	-1.86	0.275476	18783	phospholipase A2, group IVA (cytosolic, calcium-dependent)
107373_at	0.0018996	1.27e-05	-8.05	3.75	-1.86	0.275476	107373	family with sequence similarity 111, member A
100689_at	0.0021528	1.73e-05	-7.76	3.44	-1.86	0.275476	100689	spondin 2, extracellular matrix protein
100313519_at	0.0021528	1.73e-05	-7.76	3.44	-1.87	0.273573	100313519	small nucleolar RNA, C/D box 17
237436_at	0.0018411	1.2e-05	-8.1	3.8	-1.89	0.269807	237436	growth arrest-specific 2 like 3
209387_at	0.000721	1.4e-06	-10.33	5.87	-1.91	0.266093	209387	tripartite motif-containing 30D
105349_at	0.0021351	1.7e-05	-7.78	3.46	-1.93	0.262429	105349	aldo-keto reductase family 1, member C18
15040_at	0.0011369	2.84e-06	-9.55	5.2	-1.95	0.258816	15040	histocompatibility 2, T region locus 23
234311_at	0.0022036	1.85e-05	-7.7	3.38	-1.95	0.258816	234311	DEAD (Asp-Glu-Ala-Asp) box polypeptide 60
13860_at	0.0018115	1.15e-05	-8.14	3.84	-1.97	0.255253	13860	epidermal growth factor receptor pathway substrate 8
381308_at	0.0017708	9.95e-06	-8.28	3.99	-1.98	0.25349	381308	myeloid cell nuclear differentiation antigen
434219_at	0.0021351	1.7e-05	-7.78	3.46	-1.98	0.25349	434219	tripartite motif-containing 30C
18602_at	0.0018996	1.35e-05	-7.99	3.69	-2.01	0.248273	18602	peptidyl arginine deiminase, type IV
18600_at	0.0022277	1.9e-05	-7.68	3.35	-2.01	0.248273	18600	peptidyl arginine deiminase, type II
631323_at	0.0014803	6.23e-06	-8.74	4.44	-2.02	0.246558	631323	predicted gene 12250
66775_at	0.0010184	2.3e-06	-9.77	5.4	-2.03	0.244855	66775	protein tyrosine phosphatase-like A domain containing 2
53791_at	0.0010451	2.53e-06	-9.67	5.31	-2.03	0.244855	53791	toll-like receptor 5
18081_at	0.0017083	8.69e-06	-8.41	4.12	-2.03	0.244855	18081	ninjurin 1
13032_at	0.0017708	9.81e-06	-8.29	4	-2.03	0.244855	13032	cathepsin C
194590_at	0.0009589	2.13e-06	-9.86	5.47	-2.05	0.241484	194590	RALBP1 associated Eps domain containing protein 2
75750_at	0.0014574	5.88e-06	-8.79	4.5	-2.05	0.241484	75750	solute carrier family 10 (sodium/bile acid cotransporter family), member 6
18439_at	0.0017944	1.09e-05	-8.19	3.9	-2.06	0.239816	18439	purinergic receptor P2X, ligand-gated ion channel, 7
80891_at	0.0017708	9.72e-06	-8.3	4.01	-2.08	0.236514	80891	Fc receptor-like S, scavenger receptor
12768_at	0.0023065	2.06e-05	-7.61	3.27	-2.1	0.233258	12768	chemokine (C-C motif) receptor 1
16194_at	0.001799	1.13e-05	-8.16	3.86	-2.12	0.230047	16194	interleukin 6 receptor, alpha
214425_at	0.0023422	2.17e-05	-7.56	3.22	-2.12	0.230047	214425	cartilage intermediate layer protein, nucleotide pyrophosphohydrolase
64381_at	0.0003169	3.65e-07	-11.97	7.1	-2.14	0.22688	64381	membrane-spanning 4-domains, subfamily A, member 8A
20306_at	0.0009359	2.01e-06	-9.92	5.53	-2.15	0.225313	20306	chemokine (C-C motif) ligand 7
16193_at	8.48e-05	1.76e-08	-16.54	9.65	-2.16	0.223756	16193	interleukin 6
218121_at	0.0017944	1.09e-05	-8.19	3.89	-2.17	0.222211	218121	membrane bound O-acyltransferase domain containing 1
20288_at	0.0005635	8.72e-07	-10.88	6.31	-2.19	0.219151	20288	macrophage scavenger receptor 1
12524_at	0.0019552	1.44e-05	-7.93	3.62	-2.19	0.219151	12524	CD86 antigen
74155_at	0.0003169	3.6e-07	-11.99	7.11	-2.2	0.217638	74155	ERBB receptor feedback inhibitor 1
23962_at	0.0005635	8.62e-07	-10.9	6.32	-2.2	0.217638	23962	2'-5' oligoadenylate synthetase-like 2
24110_at	0.000721	1.38e-06	-10.35	5.88	-2.2	0.217638	24110	ubiquitin specific peptidase 18
216864_at	0.0013268	4.18e-06	-9.14	4.83	-2.23	0.213159	216864	macrophage galactose N-acetyl-galactosamine specific lectin 2
246728_at	0.0017708	1.01e-05	-8.27	3.98	-2.23	0.213159	246728	2'-5' oligoadenylate synthetase 2
56221_at	0.0011815	3.05e-06	-9.47	5.13	-2.24	0.211686	56221	chemokine (C-C motif) ligand 24
67951_at	0.0014574	6.03e-06	-8.77	4.47	-2.24	0.211686	67951	tubulin, beta 6 class V
14283_at	0.0014574	5.95e-06	-8.78	4.49	-2.26	0.208772	14283	fos-like antigen 1
20296_at	0.0003128	3.06e-07	-12.2	7.26	-2.31	0.20166	20296	chemokine (C-C motif) ligand 2
58203_at	0.0021351	1.69e-05	-7.78	3.46	-2.33	0.198884	58203	Z-DNA binding protein 1
226421_at	0.0020398	1.55e-05	-7.86	3.55	-2.35	0.196146	226421	RIKEN cDNA 5430435G22 gene
15442_at	0.0001256	4.98e-08	-14.82	8.81	-2.37	0.193446	15442	heparanase
14586_at	0.0005877	9.33e-07	-10.8	6.24	-2.37	0.193446	14586	glial cell line derived neurotrophic factor family receptor alpha 2
24088_at	0.0023065	2.07e-05	-7.6	3.27	-2.39	0.190782	24088	toll-like receptor 2
26968_at	0.00151	6.79e-06	-8.65	4.36	-2.43	0.185565	26968	immunoglobulin superfamily containing leucine-rich repeat
73656_at	0.00151	6.91e-06	-8.63	4.34	-2.43	0.185565	73656	membrane-spanning 4-domains, subfamily A, member 6C
16173_at	0.0005273	7.32e-07	-11.09	6.47	-2.46	0.181747	16173	interleukin 18
14456_at	8.48e-05	2.69e-08	-15.82	9.32	-2.47	0.180491	14456	growth arrest specific 6
217262_at	0.0017944	1.07e-05	-8.21	3.92	-2.47	0.180491	217262	ATP-binding cassette, sub-family A (ABC1), member 9
12259_at	0.0001258	5.71e-08	-14.61	8.7	-2.48	0.179244	12259	complement component 1, q subcomponent, alpha polypeptide
74145_at	0.0003128	2.53e-07	-12.45	7.42	-2.48	0.179244	74145	coagulation factor XIII, A1 subunit
12628_at	0.0017708	9.44e-06	-8.33	4.04	-2.48	0.179244	12628	complement component factor h
114332_at	0.0019552	1.47e-05	-7.91	3.6	-2.48	0.179244	114332	lymphatic vessel endothelial hyaluronan receptor 1
100316707_at	0.00151	6.78e-06	-8.65	4.36	-2.51	0.175556	100316707	microRNA 1957
12262_at	0.0003477	4.25e-07	-11.77	6.96	-2.53	0.173139	12262	complement component 1, q subcomponent, C chain
68774_at	0.002485	2.43e-05	-7.46	3.11	-2.53	0.173139	68774	membrane-spanning 4-domains, subfamily A, member 6D
14133_at	0.0016298	8.15e-06	-8.47	4.18	-2.56	0.169576	14133	ficolin A
12260_at	0.0017944	1.08e-05	-8.2	3.9	-2.56	0.169576	12260	complement component 1, q subcomponent, beta polypeptide
12274_at	0.0012349	3.37e-06	-9.36	5.03	-2.57	0.168404	12274	complement component 6
14276_at	0.000196	1.08e-07	-13.65	8.17	-2.58	0.167241	14276	folate receptor 2 (fetal)
11689_at	0.0008561	1.77e-06	-10.07	5.65	-2.63	0.161544	11689	arachidonate 5-lipoxygenase
238393_at	0.0013593	4.85e-06	-8.99	4.68	-2.64	0.160428	238393	serine (or cysteine) peptidase inhibitor, clade A, member 3F
109225_at	0.0016022	7.88e-06	-8.5	4.21	-2.65	0.15932	109225	membrane-spanning 4-domains, subfamily A, member 7
12409_at	8.73e-05	3.12e-08	-15.58	9.2	-2.66	0.15822	12409	carbonyl reductase 2
17312_at	0.0002455	1.66e-07	-13.03	7.8	-2.66	0.15822	17312	C-type lectin domain family 10, member A
100775174_at	0.0006319	1.1e-06	-10.61	6.09	-2.67	0.157127	100775174	immunoglobulin heavy variable 1-76
14130_at	0.0018996	1.28e-05	-8.04	3.74	-2.69	0.154963	14130	Fc receptor, IgG, low affinity IIb
18636_at	0.0017708	9.63e-06	-8.31	4.02	-2.73	0.150726	18636	complement factor properdin
331004_at	0.0021351	1.68e-05	-7.79	3.47	-2.73	0.150726	331004	solute carrier family 9 (sodium/hydrogen exchanger), member 9
17533_at	0.0005393	7.7e-07	-11.03	6.42	-2.76	0.147624	17533	mannose receptor, C type 1
14114_at	0.0013593	4.96e-06	-8.97	4.66	-2.76	0.147624	14114	fibulin 1
21826_at	0.0017462	9.01e-06	-8.38	4.08	-2.78	0.145592	21826	thrombospondin 2
17926_at	8.48e-05	2.62e-08	-15.87	9.34	-2.82	0.14161	17926	myocilin
14734_at	0.0009359	2.04e-06	-9.91	5.51	-2.82	0.14161	14734	glypican 3
246707_at	0.0023065	2.07e-05	-7.6	3.26	-2.82	0.14161	246707	elastin microfibril interfacer 2
170744_at	0.0010302	2.45e-06	-9.71	5.34	-2.88	0.135842	170744	toll-like receptor 8
104759_at	0.0018996	1.36e-05	-7.99	3.68	-2.91	0.133046	104759	phospholipase D family, member 4
13482_at	0.0018996	1.31e-05	-8.02	3.72	-2.93	0.131215	13482	dipeptidylpeptidase 4
170743_at	0.0014176	5.5e-06	-8.86	4.56	-2.95	0.129408	170743	toll-like receptor 7
23960_at	0.0002399	1.52e-07	-13.15	7.87	-2.96	0.128514	23960	2'-5' oligoadenylate synthetase 1G
241447_at	0.0013268	4.24e-06	-9.13	4.81	-2.99	0.125869	241447	ceramide synthase 6
20307_at	0.0015723	7.55e-06	-8.55	4.26	-3.05	0.120742	20307	chemokine (C-C motif) ligand 8
231655_at	0.0015819	7.66e-06	-8.53	4.24	-3.08	0.118257	231655	2'-5' oligoadenylate synthetase-like 1
15951_at	0.0017944	1.1e-05	-8.19	3.89	-3.13	0.114229	15951	interferon activated gene 204
170779_at	0.000196	1.09e-07	-13.63	8.16	-3.25	0.105112	170779	CD209d antigen
231507_at	0.0012829	3.72e-06	-9.26	4.94	-3.26	0.104386	231507	placenta-specific 8
20612_at	0.0021766	1.81e-05	-7.72	3.4	-3.31	0.10083	20612	sialic acid binding Ig-like lectin 1, sialoadhesin
20379_at	0.0021351	1.68e-05	-7.79	3.47	-3.32	0.100134	20379	secreted frizzled-related protein 4
20302_at	0.0018996	1.27e-05	-8.05	3.75	-3.35	0.098073	20302	chemokine (C-C motif) ligand 3
69142_at	1.86e-05	2.21e-09	-20.56	11.16	-3.4	0.0947323	69142	CD209f antigen
70192_at	8.48e-05	2.69e-08	-15.82	9.31	-3.5	0.0883883	70192	CD209g antigen
19204_at	0.0010302	2.44e-06	-9.71	5.34	-3.51	0.0877778	19204	platelet-activating factor receptor
